# Supplementary material for: β-Sitosterol differentially regulates key metabolites for growth improvement and stress tolerance in rice plants during prolonged UV-B stress
Source: J Genet Eng Biotechnol. 2021 May 29;19:79. doi: 10.1186/s43141-021-00183-6 (PMC8164654; doi:10.1186/s43141-021-00183-6)
Supplement: Supplementary file 1 — Additional file 1: Table S1. Table showing different relative concentration of 72 metabolites (organic acids, amino acids, sugars, and others) in triplicate. ns - non-stress, uvs - UV-B stress. [file 43141_2021_183_MOESM1_ESM.xlsx]

## Sheet: Supplemenatry Table S1
	Supplementary Table S1: Table showing different relative concentration of 72 metabolites (organic acids, amino acids, sugars, and others) in triplicate. ns - non-stress, uvs - UV-B stress
No.	Metabolites	Nβ ns 1	Nβ ns 2	Nβ ns 3	Average	Sβ ns 1	Sβ ns 2	Sβ ns 3	Average	Nβ uvs 1	Nβ uvs 2	Nβ uvs 3	Average	Sβ uvs 1	Sβ uvs 2	Sβ uvs 3	Average
1	Fumaric acid	8647.23	8574.15	8418.84	8546.74	7508.44	7469.47	7261.55	7413.15	1574.14	1931.84	1186.55	1564.18	9814.84	9354.82	8562.41	9244.02
2	Threonic acid	6548.75	6785.22	6515.61	6616.53	4754.22	4582.65	4712.29	4683.05	8132.51	7828.18	8039.18	7999.96	22472.5	21368.1	22841.2	22227.3
3	Octadecanoic acid	6748.75	6485.22	6515.61	6583.19	11541.5	12472.2	13117.3	12377	6854.25	6652.85	7021.85	6842.98	41365.4	38364.4	40394.2	40041.4
4	Oxalic acid	71389.6	74162.1	75855.9	73802.5	8734.21	8735.74	9032.74	8834.23	7634.52	7185.14	6758.84	7192.83	21412.5	33384.9	27369.4	27388.9
5	Malic acid	122025	131549	111848	121807	124481	119765	123225	122490	47287.2	46741.1	38987.6	44338.6	175413	193874	18912.8	129400
6	Citric acid	57964.6	62253.5	58551.2	59589.7	47253.5	48184.8	46884.6	47440.9	70253.5	73781.7	71884.4	71973.2	98547.2	92842.8	93743	95044.3
7	Isocitric acid	3315.26	3414.25	3565.36	3431.62	2512.41	2384.94	2231.23	2376.19	3847.55	3687.65	3462.62	3665.94	8574.32	8854.36	8932.84	8787.17
8	Salicylic acid	15887.2	17446.3	16017.5	16450.3	14846.3	16841.9	15611.4	15766.5	14146.3	21951.5	17322	17806.6	70657.5	81354.9	89684.4	80565.6
9	eicosanoic acid	5248.66	5586.95	5532.62	5456.08	13287	12658.2	13841.2	13262.1	2241.25	2362.11	2188.65	2264	3845.51	3588.45	3674.32	3702.76
10	Shikimic acid	123782	115957	116043	118594	391043	387841	403547	394144	47521.7	48651.4	36328.3	44167.1	88657.4	90354.9	87367.2	88793.2
11	Oleic acid	898.2	730.25	813.172	813.874	457.21	439.62	501.385	466.072	1538.55	1762.54	1654.55	1651.88	1174.62	1074.62	984.245	1077.83
12	Palmic acid	4785.62	4912.02	4979.08	4892.24	2912.02	2861.35	2539.85	2771.07	1071.94	1025.61	1384.55	1160.7	3541.31	3651.51	3371.85	3521.56
13	Cinnamic acid	792.2	688.25	810.172	763.541	2184.41	2462.18	2294.54	2313.71	2484.61	2632.87	2594.56	2570.68	1415.11	1284.91	1562.58	1420.87
14	Sinapic acid	2854.25	2074.24	1954.68	2294.39	954.25	1042.21	1187.84	1061.43	6678.31	6436.87	6372.01	6495.73	5842.14	5482.61	5519.35	5614.7
15	Quinic acid	57597.6	55446.9	59431.2	57491.9	30175.8	34232.9	32738.4	32382.4	57842.7	565241	58846.1	227310	91214.3	90387.5	95341.7	92314.5
16	Ascorbic acid	74389.6	70162.1	68855.8	71135.8	54354.7	56381.9	53746.5	54827.7	164214	158327	161274	161272	67025.5	68165.1	65242.2	66811
17	Benzoic acid	11256.4	12448.3	10261.7	11322.1	60448.3	62364.2	63684.1	62165.5	2042.34	1462.44	2531.88	2012.22	11114.4	6824.87	9464.84	9134.72
18	Ferulaic acid	3046.58	3125.56	3307.48	3159.87	9874.44	9544.74	9762.42	9727.2	845.17	795.47	809.517	816.719	1731.44	1587.82	1638.91	1652.72
19	Saccharic acid	1858.56	2115.15	1780.59	1918.1	1472.44	1307.51	1248.54	1342.83	6074.73	6387.32	6731.46	6397.84	5487.21	5739.83	5674.54	5633.86
20	Galactonic acid	1222.64	1075.78	1249.44	1182.62	954.19	973.54	967.65	965.127	4761.44	4537.46	4687.67	4662.19	3574.61	3711.02	3484.91	3590.18
21	Glucopyranuronic acid	40574.7	37024.6	34421.7	37340.4	30554.7	29457.2	27511.4	29174.4	95874.4	99116.7	97614.8	97535.3	37364.1	35694.1	38632.2	37230.1
22	Succinic acid	5418.66	5276.95	5372.62	5356.08	23124.2	25361.2	26328.1	24937.8	2474.35	2895.47	2914.66	2761.49	4514.22	4842.61	4596.52	4651.12
23	Gluconic acid	1274.15	1044.48	975.654	1098.09	867.36	876.41	904.66	882.81	342.36	573.14	359.39	424.963	977.65	917.41	991.272	962.111
24	Pyruvic acid	3125.81	3439.51	3048.55	3204.62	2147.38	2314.84	2225.14	2229.12	1425.88	974.95	787.91	1062.91	2184.66	2784.68	1595.47	2188.27
25	Galacturonic acid	3312.25	3115.74	2941.43	3123.14	2462.14	2378.15	2261.47	2367.25	1964.54	2184.14	2036.84	2061.84	1687.77	1813.41	1698.64	1733.27
26	Heptadecoic acid	4074.35	4265.84	4132.88	4157.69	3611.92	3374.69	3467.66	3484.76	3041.13	2997.21	2833.6	2957.31	2031.54	1962.87	2139.56	2044.66
27	Phosphoric acid	193697	183547	155883	177709	151743	148352	153615	151237	135478	128641	131742	131954	161746	158361	155849	158652
28	Sucrose	1.05235e+06	1.06889e+06	1.05741e+06	1.05955e+06	684233	752373	761794	732800	1.18856e+06	1.16398e+06	1.14525e+06	1.16593e+06	2.35475e+06	2.29636e+06	2.27963e+06	2.31025e+06
29	Glucose	1.58939e+06	1.7524e+06	1.69286e+06	1.67821e+06	1.7124e+06	1.7024e+06	1.7324e+06	1.71573e+06	83274.6	99367.9	90684.7	91109.1	398658	547664	453746	466689
30	Fructose	885623	903515	876310	888483	122615	125752	119105	122491	65774.9	49334.9	47444.9	54184.9	110848	118394	126443	118561
31	Galactose	3325.34	3543.57	4027.37	3632.09	5124.37	5088.37	5213.37	5142.04	4084.55	4463.25	4297.49	4281.76	2074.33	2835.64	2934.91	2614.96
32	Maltose	8306.25	8275.25	8248.58	8276.69	18881.2	19541.6	17652.2	18691.7	21054.6	23274.6	22689.9	22339.7	18084.7	21687.5	19654.4	19808.9
33	Mannose	9106.25	9075.25	8548.58	8910.03	20175.3	22842.2	22842.3	21953.3	28354.9	25871.3	26854.2	27026.8	22542.2	20845.6	21654.3	21680.7
34	Glucosamine	3457.28	3044.32	3245.88	3249.16	1437.88	1805.62	1687.55	1643.68	4185.28	4395.61	4094.34	4225.08	12847.6	14845.6	11876.3	13189.9
35	Xylose	4159.25	3915.88	4427.09	4167.41	2737.02	3217.09	3315.22	3089.78	12847.6	14697.5	13961.6	13835.6	8745.61	8836.18	8563.3	8715.03
36	Trehalose	4415.85	4185.22	4255.3	4285.46	2954.36	2582.34	2396.11	2644.27	1374.94	942.31	1694.3	1337.18	12547.5	25954.6	17697.4	18733.2
37	Mannitol	24234.2	28185.2	26886.8	26435.4	20354.8	22124.3	18186	20221.7	22745.4	11778.4	17648.5	17390.8	59873.8	68941.6	78941.3	69252.3
38	Xylitol	3715.85	2968.02	3524.41	3402.76	2875.25	3077.21	3305.15	3085.87	3184.61	2764.38	2894.21	2947.73	3374.41	2774.67	2897.1	3015.39
39	Arabinose	7945.29	8115.34	8043.14	8034.59	9475.14	9073.44	9134.11	9227.56	6975.44	7394.61	6873.77	7081.27	8375.64	7834.67	7714.31	7974.87
40	Raffinose	3821.32	3214.76	3559.07	3531.72	1874.55	2384.61	2077.44	2112.2	4974.47	4084.66	3274.11	4111.08	16743.4	21394.5	11647.1	16595
41	Sorbitol	16229.6	14253.4	15280.7	15254.5	14372.4	12874.6	14061.1	13769.4	5341.11	5412.61	5101.2	5284.97	14942.2	9873.34	11842.2	12219.3
42	Inositol-allo	1547.65	2135.84	1832.11	1838.54	2874.31	2196.47	2344.55	2471.78	1474.31	1764.35	1396.6	1545.09	1374.94	983.47	1064.31	1140.91
43	Fructose-6-phosphate	3526.14	3215.2	3179.88	3307.07	4384.44	4762.72	5164.3	4770.49	9874.14	10761.2	11764.3	10799.9	7964.45	8364.21	8647.22	8325.29
44	Glucose-6-phosphate	6948.95	7085.47	6675.85	6903.42	6041.49	5861.36	5561.45	5821.43	5197.61	5461.84	5297.64	5319.03	5681.77	5397.64	5155.31	5411.57
45	Inositol-myo	2147.65	2375.84	2232.15	2251.88	2384.14	1864.36	1798.69	2015.73	2574.64	2094.62	1947.29	2205.52	2294.41	1922.61	1837.3	2018.11
46	Galactose-6-phosphate	1515.34	1283.57	1477.49	1425.47	987.61	885.33	896.45	923.13	987.88	1064.31	973.22	1008.47	1354.11	1531.66	1294.3	1393.36
47	Putrescine	26453.5	23451.1	22957.4	24287.3	31484.9	26453.5	29201.9	29046.8	15834.7	11127.7	12341.7	13101.3	17621.2	21874.6	18745.3	19413.7
48	Cysteine	1398.62	1421.36	1207.97	1342.65	1087.21	934.61	884.55	968.79	1762.31	1924.11	1694.67	1793.7	5941.74	6236.04	6102.32	6093.37
49	Asparagine	377427	411526	415117	401357	35741.6	30874.3	33942.1	33519.3	75754.3	81841.3	78942.1	78845.9	65843.3	55631.8	53312.3	58262.5
50	Proline	75459.6	81152.6	79516.8	78709.7	61872.4	60842.3	70614	64442.9	98441.3	111448	83641.3	97843.6	224521	191625	211434	209193
51	Serine	441126	474298	456655	457359	338445	330875	333449	334256	298114	285774	294336	292741	364785	371634	368114	368178
52	Glycine	311265	331425	345581	329424	265774	251632	248312	255239	189742	176449	174669	180286	287334	291774	292478	290529
53	Threonine	73589.6	72162.1	77855.9	74535.8	101225	108743	107348	105772	97341.3	94871.5	98341.1	96851.3	88314.2	83745.7	86742.6	86267.5
54	Lysine	32756.5	31559.7	30278.2	31531.5	25741.6	23874.9	26314.1	25310.2	58341.1	57641.4	64377.1	60119.9	51664.1	47348.1	53997.1	51003.1
55	Isoleucine	80556.6	84334.5	82036.2	82309.1	64224.2	67644.2	63268.2	65045.5	51781.6	47364.2	37845.6	45663.8	124579	150647	137685	137637
56	Alanine	431163	411527	428249	423646	448242	398348	442558	429716	347522	357336	351668	352175	274686	267324	272684	271565
57	Leucine	64156.4	61859.9	62224.9	62747.1	128159	121555	126159	125291	48924.3	47364.2	51252.4	49180.3	114305	110875	107955	111045
58	Tyrosine	47189.1	58253.7	65311.4	56918.1	59887.2	45684.2	42654.4	49408.6	35412.8	35791.2	41789.3	37664.4	55473.5	61654.2	62674.9	59934.2
59	Glutamine	219536	238586	240988	233037	188755	196442	191746	192314	311558	298746	313848	308051	469746	473822	481850	475139
60	Tryptophan	27146.9	25351.1	24461.1	25653.1	65412.4	71254.4	69142.1	68603	22647.4	12984.1	17364.3	17665.3	214322	195861	313374	241186
61	γ-Aminobutyric acid	118867	122537	127716	123040	110848	113757	109687	111430	80522.6	63341.8	72684.6	72183	140857	159746	149365	149989
62	N-methylalanine	7175.22	7417.68	7245.34	7279.41	18654.2	15674.6	14698.4	16342.4	5784.62	5194.62	5579.84	5519.69	8084.02	8295.68	7862.45	8080.72
63	Guanosine	768.51	538.34	617.866	641.572	758.41	710.84	699.65	722.967	2241.65	2732.25	2094.36	2356.09	1962.73	2194.93	1764.62	1974.09
64	5-Aminovaleric acid	2735.14	2845.79	2629.53	2736.82	1574.77	1394.87	1739.81	1569.82	4138.61	3865.3	3942.12	3982.01	2874.36	2597.61	2683.01	2718.33
65	3-Hydroxybutanoic acid	1326.34	1225.49	1194.89	1248.91	987.54	1174.62	1092.62	1084.93	2765.41	3184.77	2964.01	2971.4	1487.21	1682.61	1735.55	1635.12
66	Phytol	18296.4	19518.8	17652.9	18489.4	14134.2	13864.3	13937.1	13978.6	241662	237658	231876	237065	64287.2	59628.4	68412.2	64109.3
67	5-Methoxytryptamine	8859.14	8445.26	8583.11	8629.17	21473.2	19367.5	18374.6	19738.5	12574.6	14697.2	11397.7	12889.8	21874.7	24875.6	22784.6	23178.3
68	Uridine	749.32	528.08	655.477	644.292	410.33	395.33	379.87	395.177	2541.33	2862.1	2064.07	2489.17	987.55	1147.35	983.77	1039.56
69	1-Hexadecanol	1039.65	959.51	883.741	960.967	1871.62	2147.65	2374.92	2131.4	954.65	687.61	367.29	669.85	3325.16	2041.62	2691.69	2686.16
70	2-Aminoadipic acid	2776.48	2415.48	2673.89	2621.95	3187.21	3438.62	3071.22	3232.35	3094.32	2344.19	1779.44	2405.98	3874.31	6569.47	5396.62	5280.13
71	Adenosine	5889.24	5738.02	5492.6	5706.62	4085.66	3969.14	3851.23	3968.68	3287.61	3142.15	3194.2	3207.99	2384.28	2037.23	2287.55	2236.35
72	Adenosine-5-phosphate	3115.36	2946.14	2712.61	2924.7	2077.62	1974.65	1869.85	1974.04	1465.85	1631.47	1397.88	1498.4	1185.69	982.302	984.22	1050.74
